# Supplementary material for: Etiology of Clinical Community-Acquired Pneumonia in Swedish Children Aged 1–59 Months with High Pneumococcal Vaccine Coverage—The TREND Study
Source: Vaccines (Basel). 2021 Apr 14;9(4):384. doi: 10.3390/vaccines9040384 (PMC8070909; doi:10.3390/vaccines9040384)
Supplement: Supplementary file 1 [file vaccines-09-00384-s001.zip]

Archive with 1 entries (1 files):
- vaccines-1146514-supplementary.pdf
